# Supplementary material for: Indocyanine Green (ICG) Fluorescence Is Dependent on Monomer with Planar and Twisted Structures and Inhibited by H-Aggregation
Source: Int J Mol Sci. 2023 Aug 22;24(17):13030. doi: 10.3390/ijms241713030 (PMC10488082; doi:10.3390/ijms241713030)
Supplement: Supplementary file 1 [file ijms-24-13030-s001.zip]

Archive with 1 entries (1 files):
- ijms-2467047-supplementary.pdf
